# Supplementary material for: LFHP-1c Attenuates Hepatocellular Carcinoma Viability In Vitro Independent of PGAM5
Source: Cancers (Basel). 2025 May 6;17(9):1573. doi: 10.3390/cancers17091573 (PMC12071907; doi:10.3390/cancers17091573)
Supplement: Supplementary file 1 [file cancers-17-01573-s001.zip]

Archive with 1 entries (1 files):
- cancers-3556057-supplementary.pdf
